# Supplementary material for: Losses, Gains, and Changes to the Food Environment in a Rural Kentucky County during the COVID-19 Pandemic
Source: Nutrients. 2021 Nov 3;13(11):3929. doi: 10.3390/nu13113929 (PMC8617704; doi:10.3390/nu13113929)
Supplement: Supplementary file 1 [file nutrients-13-03929-s001.zip]

Archive with 1 entries (1 files):
- nutrients-1398443-supplementary.pdf
